# Supplementary material for: Hibernation in bats (Mammalia: Chiroptera) did not evolve through positive selection of leptin
Source: Ecol Evol. 2018 Nov 28;8(24):12576–96. doi: 10.1002/ece3.4674 (PMC6308895; doi:10.1002/ece3.4674)
Supplement: Supplementary file 1 [file ECE3-8-12576-s001.xlsx]

## Sheet: Sheet1
Table S1: Raw Results from Ancestral State Reconstructions of Bat Thermoregulatory Regimes
Mkn Model (Log L)					Stochastic Character Mapping (posterior probability)
> ace	$lik.anc				> p	d76$ace
Node	DailyTorpor	Hibernation	Homeothermy		Node	DailyTorpor	Hibernation	Homeothermy
[1,]	0.445205	0.0272304	0.527565		80	0.6316	0.11902	0.24938
[2,]	0.119546	0.00157658	0.878878		81	0.3933	0.03836	0.56834
[3,]	0.0301853	0.000135372	0.969679		82	0.18536	0.00968	0.80496
[4,] *MRCA of bats	0.660169	0.0503329	0.289498		83	0.7138	0.15438	0.13182
[5,]	0.63811	0.0604754	0.301415		84	0.69802	0.16368	0.1383
[6,]	0.591786	0.311826	0.0963876		85	0.57718	0.35252	0.0703
[7,]	0.584299	0.300881	0.11482		86	0.56294	0.35162	0.08544
[8,]	0.223871	0.769195	0.0069347		87	0.3449	0.633	0.0221
[9,]	0.100165	0.899567	0.000268619		88	0.12674	0.87306	0.0002
[10,]	0.147181	0.852678	0.000140946		89	0.1451	0.85478	0.00012
[11,]	0.0395667	0.000159791	0.960274		90	0.02792	4e-05	0.97204
[12,]	0.00822494	4.32531e-06	0.991771		91	0.01624	0	0.98376
[13,]	0.00655288	9.61171e-07	0.993446		92	0.0163	0	0.9837
[14,]	0.0150746	2.72225e-06	0.984923		93	0.0191	0	0.9809
[15,]	0.0585026	2.63093e-05	0.941471		94	0.03346	0	0.96654
[16,]	0.794988	0.00161957	0.203393		95	0.6521	0.00118	0.34672
[17,]	0.0193966	1.07152e-05	0.980593		96	0.02162	0	0.97838
[18,]	0.0636914	4.09222e-05	0.936268		97	0.034	2e-05	0.96598
[19,]	0.00416443	1.45601e-06	0.995834		98	0.00096	0	0.99904
[20,]	0.0136146	8.60116e-06	0.986377		99	0.0204	0	0.9796
[21,]	0.147994	9.52967e-05	0.851911		100	0.25746	2e-05	0.74252
[22,]	0.888656	0.000655496	0.110688		101	0.91244	0.00014	0.08742
[23,]	0.00198137	6.48155e-07	0.998018		102	0.00072	0	0.99928
[24,]	0.000477633	3.67246e-08	0.999522		103	0	0	1
[25,]	0.000387446	2.40143e-08	0.999613		104	0	0	1
[26,]	0.832002	0.142305	0.0256933		105	0.72238	0.25988	0.01774
[27,]	0.869588	0.115797	0.0146142		106	0.73894	0.2425	0.01856
[28,]	0.90522	0.0848799	0.00990038		107	0.72694	0.24832	0.02474
[29,]	0.887124	0.102641	0.0102348		108	0.69172	0.2739	0.03438
[30,]	0.708457	0.289546	0.00199707		109	0.53094	0.46614	0.00292
[31,]	0.815876	0.153179	0.030945		110	0.75478	0.1955	0.04972
[32,]	0.803908	0.014109	0.181983		111	0.8162	0.0201	0.1637
[33,]	0.213786	0.000995707	0.785218		112	0.48724	0.0071	0.50566
[34,]	0.0167835	1.72415e-05	0.983199		113	0.02074	6e-05	0.9792
[35,]	0.00282397	8.76927e-07	0.997175		114	0.00388	0	0.99612
[36,]	0.00183192	5.50937e-07	0.998167		115	0.00272	0	0.99728
[37,]	0.951739	0.00409616	0.0441648		116	0.97004	0.00306	0.0269
[38,]	0.987723	0.0029377	0.00933887		117	0.98934	0.00224	0.00842
[39,]	0.992206	0.00294991	0.00484451		118	0.99084	0.00234	0.00682
[40,]	0.990702	0.00457904	0.00471873		119	0.98614	0.00556	0.0083
[41,]	0.949987	0.00385176	0.0461614		120	0.9649	0.00358	0.03152
[42,]	0.789303	0.000575445	0.210121		121	0.73276	0.00016	0.26708
[43,]	0.97865	0.00518911	0.016161		122	0.97162	0.0068	0.02158
[44,] *MRCA Vepser & Moloss.	0.464688	0.532818	0.00249373		123	0.3366	0.6613	0.0021
[45,]	0.570513	0.428613	0.000873625		124	0.41642	0.5832	0.00038
[46,]	0.65788	0.340705	0.00141562		125	0.4586	0.54098	0.00042
[47,]	0.60118	0.397928	0.000892424		126	0.4469	0.5526	0.0005
[48,]	0.539191	0.460215	0.000594424		127	0.40306	0.5966	0.00034
[49,]	0.0744546	0.925484	6.149e-05		128	0.07666	0.9233	4e-05
[50,] *MRCA Vesper	0.149924	0.849776	0.000299322		129	0.22786	0.77128	0.00086
[51,]	0.0101846	0.989806	9.06951e-06		130	0.00538	0.9946	2e-05
[52,]	0.00283684	0.997162	9.71724e-07		131	0.00166	0.99834	0
[53,]	0.0195219	0.980461	1.68389e-05		132	0.01294	0.98704	2e-05
[54,]	0.0029083	0.997091	1.1389e-06		133	0.00116	0.99884	0
[55,]	0.000767656	0.999232	7.85974e-08		134	6e-05	0.99994	0
[56,]	0.000938522	0.999061	1.21062e-07		135	0.00012	0.99988	0
[57,]	0.00089151	0.999108	1.0884e-07		136	8e-05	0.99992	0
[58,]	0.000649347	0.999351	5.61656e-08		137	0.00012	0.99988	0
[59,]	0.000632629	0.999367	5.28636e-08		138	4e-05	0.99996	0
[60,]	0.000875715	0.999124	1.05722e-07		139	0.00028	0.99972	0
[61,]	0.00103507	0.998965	9.91792e-08		140	0.00018	0.99982	0
[62,]	0.00123937	0.99876	2.1059e-07		141	0.00032	0.99968	0
[63,]	0.00601542	0.993984	9.5228e-07		142	0.00106	0.99894	0
[64,]	0.0338324	0.96616	7.41636e-06		143	0.00426	0.99574	0
[65,]	0.00664823	0.993349	2.30082e-06		144	0.00186	0.99814	0
[66,]	0.0124805	0.987513	6.59083e-06		145	0.0061	0.9939	0
[67,]	0.151499	0.848361	0.000140322		146	0.20652	0.79332	0.00016
[68,]	0.00179383	0.998206	2.41282e-07		147	0.00056	0.99944	0
[69,]	0.00242906	0.99757	6.95219e-07		148	0.00102	0.99898	0
[70,]	0.0199898	0.979991	1.94241e-05		149	0.02586	0.9741	4e-05
[71,]	0.114789	0.885135	7.65716e-05		150	0.10876	0.89118	6e-05
[72,]	0.00365475	0.996343	2.08872e-06		151	0.00394	0.99606	0
[73,]	0.00118547	0.998814	1.80423e-07		152	0.00042	0.99958	0
[74,]	0.0029683	0.99703	1.37935e-06		153	0.00274	0.99726	0
[75,]	0.0025222	0.997477	9.45671e-07		154	0.00154	0.99846	0
[76,]	0.00334876	0.996649	1.73579e-06		155	0.00314	0.99686	0
[77,]	0.00272857	0.99727	1.12577e-06		156	0.00218	0.99782	0
[78,]	0.00142592	0.998574	2.88647e-07		157	0.00046	0.99954	0
Table S1: Raw results from both ancestral state reconstructions. Column A and F indicate the node. Node 1 of the Mkn model is equivalent to node 80 in the Stochastic Character model. Values in the Mkn model indicate the Log Likelihoods for each state at a given node. Values in the Stochastic Character Mapping reconstruction indicate the posterior probabilities of each state at a given node. *MRCA…
